# Supplementary material for: Estimation of the depth of origin of fluids using noble gases in the surface sediments of submarine mud volcanoes off Tanegashima Island
Source: Sci Rep. 2023 Apr 6;13:5051. doi: 10.1038/s41598-023-31582-z (PMC10079976; doi:10.1038/s41598-023-31582-z)
Supplement: Supplementary file 2 — Supplementary Information 2. [file 41598_2023_31582_MOESM2_ESM.xlsx]

## Sheet: Table S2
Table S2: Calculation results of the fraction (Mantle ± ΔMantle; %) of mantle-derived He in the surface sediments of mud volcanoes off Tanegashima Island in this study. The data of noble gases in fluids from mud volcanoes and boreholes in the fore-arc region around Japan, which are cited in Fig. 3 for comparison with the data of this study, and the calculation results of the fraction of mantle-de…
																																		Representative
Site	Area	Description	Sample	(3He/4He)obs		Δ(3He/4He)obs	(3He/4He)obs		Δ(3He/4He)obs	4He		Δ4He	20Ne		Δ20Ne	4He/20Ne		Δ4He/20Ne	20Ne/4He		Δ20Ne/4He	A		ΔA	Numerator error	Denominator error	σcorr	(3He/4He)corr		Δ(3He/4He)corr	Mantle		ΔMantle	Mantle		ΔMantle	References
							RA		RA	ppm		ppm	ppb		ppb													RA		RA	%		%	%		%
MV1	Off Tanegashima	Mud volcano	MV1				0.22972	±	0.0502513										0.23	±	0.12	0.0575	±	0.03	0.740489	0.521739	0.905834	0.182727	±	0.16552	2.03918	±	1.84716	2.03918	±	1.84716	This study
MV2			MV2				0.631494	±	0.0141381										0.271411	±	0.0271411	0.0678528	±	0.00678528	0.122388	0.1	0.158047	0.60467	±	0.0955664	7.32669	±	1.15796	7.32669	±	1.15796
MV3			MV3-1				0.344545	±	0.00908098										0.0542399	±	0.00542399	0.01356	±	0.001356	0.126356	0.1	0.16114	0.335535	±	0.0540679	3.95407	±	0.637157	5.36549	±	0.85913
			MV3-2				0.422759	±	0.0105762										0.275845	±	0.0275845	0.0689613	±	0.00689613	0.125017	0.1	0.160091	0.380004	±	0.0608354	4.51132	±	0.722225
			MV3-3				0.743814	±	0.0181506										1.23818	±	0.123818	0.309544	±	0.0309544	0.124402	0.1	0.159612	0.62896	±	0.100389	7.63108	±	1.21801
MV4			MV14				0.947595	±	0.0143575										0.835	±	0.002	0.20875	±	0.0005	0.0175467	0.00239521	0.0177094	0.93377	±	0.0165365	11.4507	±	0.202786	11.4507	±	0.202786
Colony site	Daini Tenryu Knoll	Cold seep	D1655-1	1.54e-06	±	1e-08	1.10791	±	0.00719424										4	±	0.4	1	±	0.1	0.106494	0.1	0.146085	#DIV/0!	±	#DIV/0!	#DIV/0!	±	#DIV/0!	43.1548	±	10.4564	Tomonaga et al., 2020
			D1655-2	1.58e-06	±	1e-08	1.13669	±	0.00719424										4.1	±	0.4	1.025	±	0.1	0.10389	0.097561	0.142518	-4.46763	±	-0.636716	-56.2359	±	-8.01461
			D1655-3	1.85e-06	±	8e-08	1.33094	±	0.057554										3.5	±	0.2	0.875	±	0.05	0.100386	0.0571429	0.11551	3.64748	±	0.421322	45.4572	±	5.25078
			D1655-4	3e-06	±	4e-07	2.15827	±	0.28777										2.7	±	0.5	0.675	±	0.125	0.318519	0.185185	0.368439	4.56392	±	1.68153	56.9413	±	20.9794
			D1655-5	1.8e-06	±	2e-07	1.29496	±	0.143885										3	±	0.2	0.75	±	0.05	0.177778	0.0666667	0.189867	2.17986	±	0.413882	27.0659	±	5.13891
Site C0002	Kumano Basin	IODP Exps. 338 and 348 borehole	950mbsf				1.348	±	0.041							0.377	±	0.0029				0.843501	±	0.00648847	0.0381077	0.00769231	0.0388764	3.22366	±	0.125324	40.1461	±	1.56074	40.1461	±	1.56074	Wiersberg et al., 2018
			2968.5mbsf				1.522	±	0.039							0.5	±	0.004				0.636	±	0.005088	0.0336242	0.008	0.0345628	2.43407	±	0.0841281	30.2515	±	1.04557	30.2515	±	1.04557
Landslide site	Site C0002	IODP Exps. 338 and 348 borehole	D1513	1.71e-06	±	1e-08	1.23022	±	0.00719424										3.84	±	0.03	0.96	±	0.0075	0.0136605	0.0078125	0.0157367	6.7554	±	0.106308	84.4035	±	1.32823	55.451	±	2.31176	Tomonaga et al., 2020
			D1515-1	1.72e-06	±	2e-08	1.23741	±	0.0143885										3.84	±	0.04	0.96	±	0.01	0.0220446	0.0104167	0.0243818	6.93525	±	0.169094	86.6573	±	2.11286
			D1515-2	1.7e-06	±	2e-07	1.22302	±	0.143885										4.2	±	0.5	1.05	±	0.125	0.236695	0.119048	0.264947	-3.46043	±	-0.91683	-43.6144	±	-11.5555
			D1515-3	1.71e-06	±	2e-08	1.23022	±	0.0143885										3.84	±	0.04	0.96	±	0.01	0.0221126	0.0104167	0.0244433	6.7554	±	0.165124	84.4035	±	2.0631
			D1515-4	1.66e-06	±	1e-08	1.19424	±	0.00719424										4.1	±	0.4	1.025	±	0.1	0.103585	0.097561	0.142296	-6.76978	±	-0.96331	-85.085	±	-12.1072
			D1515-5	2e-06	±	7e-08	1.43885	±	0.0503597										3	±	0.1	0.75	±	0.025	0.0683333	0.0333333	0.07603	2.7554	±	0.209493	34.2781	±	2.60617
			D1515-6	2.15e-06	±	7e-08	1.54676	±	0.0503597										2.6	±	0.1	0.65	±	0.025	0.0710197	0.0384615	0.0807656	2.56218	±	0.206936	31.8569	±	2.57294
			D1515-7	1.71e-06	±	6e-08	1.23022	±	0.0431655										3.4	±	0.1	0.85	±	0.025	0.0644995	0.0294118	0.0708889	2.53477	±	0.179687	31.5134	±	2.23395
			D1515-8	2.4e-06	±	1e-07	1.72662	±	0.0719424										2.4	±	0.1	0.6	±	0.025	0.0833333	0.0416667	0.0931695	2.81655	±	0.262416	35.0444	±	3.26507
Seep site	Oomine Ridge	Cold seep	D1514-1	1.65e-06	±	2e-08	1.18705	±	0.0143885										3.83	±	0.04	0.9575	±	0.01	0.0225651	0.0104439	0.0248648	5.40118	±	0.134299	67.4334	±	1.67672	42.0454	±	5.59969	Tomonaga et al., 2020
			D1514-2	1.7e-06	±	2e-07	1.22302	±	0.143885										3.9	±	0.5	0.975	±	0.125	0.245852	0.128205	0.277272	9.92086	±	2.75078	124.071	±	34.4014
			D1514-3	1.19e-06	±	4e-08	0.856115	±	0.028777										2.08	±	0.09	0.52	±	0.0225	0.0768827	0.0432692	0.0882223	0.70024	±	0.0617768	8.52431	±	0.752034
			D1514-4	9.7e-07	±	5e-08	0.697842	±	0.0359712										1.4	±	0.1	0.35	±	0.025	0.122975	0.0714286	0.142214	0.535141	±	0.0761047	6.4554	±	0.91805
			D1514-5	1.73e-06	±	1e-08	1.2446	±	0.00719424										3.85	±	0.04	0.9625	±	0.01	0.01617	0.0103896	0.0192201	7.52278	±	0.144588	94.0198	±	1.80707
			D1514-6	1.65e-06	±	1e-08	1.18705	±	0.00719424										4	±	0.4	1	±	0.1	0.106061	0.1	0.14577	#DIV/0!	±	#DIV/0!	#DIV/0!	±	#DIV/0!
			D1514-7	5.6e-07	±	1e-08	0.402878	±	0.00719424										0.12	±	0.002	0.03	±	0.0005	0.0345238	0.0166667	0.0383363	0.38441	±	0.0147369	4.56654	±	0.175064
			D1514-8	5.7e-07	±	1e-08	0.410072	±	0.00719424										0.29	±	0.01	0.0725	±	0.0025	0.0520266	0.0344828	0.0624166	0.363959	±	0.0227171	4.31026	±	0.269032
			D1654-1	1.67e-06	±	1e-08	1.20144	±	0.00719424										4	±	0.4	1	±	0.1	0.105988	0.1	0.145717	#DIV/0!	±	#DIV/0!	#DIV/0!	±	#DIV/0!
			D1654-2	8.3e-07	±	2e-08	0.597122	±	0.0143885										0.58	±	0.02	0.145	±	0.005	0.0585791	0.0344828	0.0679748	0.528798	±	0.035945	6.37591	±	0.433402
			D1657-1	1.63e-06	±	1e-08	1.17266	±	0.00719424										3.9	±	0.4	0.975	±	0.1	0.108699	0.102564	0.149449	7.90647	±	1.18161	98.828	±	14.7697
			D1657-2	1.07e-06	±	1e-08	0.769784	±	0.00719424										2.2	±	0.2	0.55	±	0.05	0.100255	0.0909091	0.135335	0.488409	±	0.0660988	5.86979	±	0.794387
	Oomine Ridge	Cold seep	1mbsf				0.0698339									29.306	±	2.9306				0.00853067	±	0.000853067	0.1	0.1	0.141421	0.0618307		0.00874418	0.524194			1.02488			Toki et al., 2011
			1.5mbsf				0.141674									6.4144	±	0.64144				0.0389748	±	0.00389748	0.1	0.1	0.141421	0.106865		0.0151129	1.08853
			2mbsf				0.120512									11.8912	±	1.18912				0.0210239	±	0.00210239	0.1	0.1	0.141421	0.101625		0.0143719	1.02286
			2.5mbsf				0.145305									25.4364	±	2.54364				0.00982843	±	0.000982843	0.1	0.1	0.141421	0.136822		0.0193495	1.46393
Site 583	Nankai Trough	DSDP Leg 87 borehole	123.5mbsf	9.89e-07	±	3.6e-08	0.711511	±	0.0258993							0.37	±	0.037				0.675676	±	0.0675676	0.1364	0.1	0.16913	0.110492	±	0.0186875	1.13398	±	0.19179	3.45727	±	0.573244	Sano and Wakita, 1987
			172mbsf	9.89e-07	±	3.4e-08	0.711511	±	0.0244604							0.41	±	0.041				0.609756	±	0.0609756	0.134378	0.1	0.167504	0.260746	±	0.043676	3.01687	±	0.505337
			220.2mbsf	5.95e-07	±	2.8e-08	0.428058	±	0.0201439							1.1	±	0.11				0.227273	±	0.0227273	0.147059	0.1	0.177838	0.259839	±	0.0462092	3.0055	±	0.534492
			278.4mbsf	6.45e-07	±	1.8e-08	0.464029	±	0.0129496							0.82	±	0.082				0.304878	±	0.0304878	0.127907	0.1	0.162358	0.228954	±	0.0371725	2.61847	±	0.42513
			326.6mbsf	6.9e-07	±	3e-08	0.496403	±	0.0215827							0.83	±	0.083				0.301205	±	0.0301205	0.143478	0.1	0.174889	0.279335	±	0.0488525	3.24981	±	0.568355
			169.6mbsf	3.86e-07	±	2e-08	0.277698	±	0.0143885							3.8	±	0.38				0.0657895	±	0.00657895	0.151813	0.1	0.181789	0.226831	±	0.0412355	2.59187	±	0.471175
			217.7mbsf	7.79e-07	±	5.3e-08	0.560432	±	0.0381295							0.43	±	0.043				0.581395	±	0.0581395	0.168036	0.1	0.19554	-0.0500799	±	-0.00979265	-0.878195	±	-0.171723
			323.9mbsf	1.23e-06	±	2e-08	0.884892	±	0.0143885							0.41	±	0.041				0.609756	±	0.0609756	0.11626	0.1	0.153351	0.705036	±	0.108118	8.58441	±	1.31643
Taketomi hot Spring	Off Taketomi Island	Submarine hot spring	2006-1				1.08772	±	0.0273769							100.904	±	10.0904				0.00247761	±	0.000247761	0.125169	0.1	0.16021	1.08794	±	0.174299	13.3827	±	2.14404	13.5646	±	2.13978	Toki et al., 2017
			2006-2				1.1143	±	0.0205732							93.6877	±	9.36877				0.00266844	±	0.000266844	0.118463	0.1	0.155027	1.11461	±	0.172795	13.7169	±	2.12649
			2006-3				1.06904	±	0.0281237							92.7704	±	9.27704				0.00269483	±	0.000269483	0.126307	0.1	0.161101	1.06923	±	0.172254	13.1483	±	2.1182
			2006-5				1.11365	±	0.0230799							101.148	±	10.1148				0.00247161	±	0.000247161	0.120725	0.1	0.156762	1.11393	±	0.174622	13.7084	±	2.14896
			2006-6				1.06525	±	0.0294571							91.2415	±	9.12415				0.00273998	±	0.000273998	0.127653	0.1	0.162158	1.06543	±	0.172769	13.1007	±	2.12438
			2007-1				1.16461	±	0.029458							97.8462	±	9.78462				0.00255503	±	0.000255503	0.125294	0.1	0.160308	1.16503	±	0.186764	14.3488	±	2.30023
			2007-2				1.11122	±	0.0194807							84.3923	±	8.43923				0.00296236	±	0.000296236	0.117531	0.1	0.154316	1.11155	±	0.17153	13.6785	±	2.11082
			2007-3				1.09176	±	0.016158							129.646	±	12.9646				0.00192833	±	0.000192833	0.1148	0.1	0.152247	1.09194	±	0.166244	13.4328	±	2.0451
Kuroshima Knoll	Southern Ryukyu forearc	Cold seep	D1365 W1				0.436	±	0.0246639	11.2	±	0.448	21	±	0.84	533.333	±	30.1699				0.00046875	±	2.65165e-05	0.113137	0.0565685	0.126491	0.435736	±	0.0551167	5.20972	±	0.658983	5.31855	±	0.67275	Tsunogai et al., 2010
			D1365 W2				0.449	±	0.0253993	11.3	±	0.452	32	±	1.28	353.125	±	19.9758				0.000707965	±	4.00485e-05	0.113137	0.0565685	0.126491	0.44861	±	0.0567451	5.37105	±	0.67939
			D1365 W3				0.449	±	0.0253993	13.1	±	0.524	36	±	1.44	363.889	±	20.5847				0.000687023	±	3.88639e-05	0.113137	0.0565685	0.126491	0.448621	±	0.0567466	5.37119	±	0.679408
			D1367 W2				0.454	±	0.0256821	9.57	±	0.3828	640	±	25.6	14.9531	±	0.845876				0.0167189	±	0.000945765	0.113137	0.0565685	0.126491	0.444716	±	0.0562527	5.32226	±	0.673218
CAMV	Gul of Cadiz	Mud volcano	MSM1-190MUC	1.1692e-06	±	7.28e-09	0.841151																					0.846			10.3509			10.3509			Nuzzo et al., 2019
			MSM1-192GC	1.2834e-07	±	3.49e-09	0.0923309																					0.093			0.914787			0.914787
				1.3217e-07	±	2.74e-09	0.0950863																					0.096
