# Supplementary material for: Estimation of the depth of origin of fluids using noble gases in the surface sediments of submarine mud volcanoes off Tanegashima Island
Source: Sci Rep. 2023 Apr 6;13:5051. doi: 10.1038/s41598-023-31582-z (PMC10079976; doi:10.1038/s41598-023-31582-z)
Supplement: Supplementary file 3 — Supplementary Information 3. [file 41598_2023_31582_MOESM3_ESM.xlsx]

## Sheet: Table S3
	Table S3: 36Ar, Kr, and Xe concentrations corrected for atmospheric equilibrium seawater contributions, the dissolution equilibrium temperatures estimated from each noble gas concentration, and the depth of origin estimated from those temperatures.
	Site	36Arcorr			Krcorr			Xecorr			T36Ar			TKr			Txe			D36Ar			DKr			Dxe
		× 10−7 cm3STP/g			× 10−8 cm3STP/g			× 10−9 cm3STP/g			°C			°C			°C			kmbsf			kmbsf			kmbsf
	MV1	2.41192	±	1.8118	1.04159	±	0.5648	1.31597	±	0.719903	82.95	‒	190.39	118	‒	230.347	102.847	‒	175.08	3.318	‒	7.6156	4.72	‒	9.21388	4.1139	‒	7.0032
	MV14	1.14413	±	0.00720045	0.979021	±	0.00713792	2.3878	±	0.0471442	162.812	‒	163.4	166.67	‒	168.1	90.6	‒	93.3	6.51247	‒	6.536	6.6668	‒	6.724	3.624	‒	3.732
