# Supplementary material for: Estimation of the depth of origin of fluids using noble gases in the surface sediments of submarine mud volcanoes off Tanegashima Island
Source: Sci Rep. 2023 Apr 6;13:5051. doi: 10.1038/s41598-023-31582-z (PMC10079976; doi:10.1038/s41598-023-31582-z)
Supplement: Supplementary file 4 — Supplementary Information 4. [file 41598_2023_31582_MOESM4_ESM.xlsx]

## Sheet: 36Ar
Weiss 1970						Table S4-1: Observed values of 36Ar concentration and corrected values for ASW contribution, and minimum and maximum values of the estimated temperature of dissolution equilibrium estimated from the corrected values.
lnC=A1+A2(100/T)+A3ln(T/100)+A4(T/100)+S‰[B1+B2(T/100)+B3(T/100)2]
							(20Ne/4He)obs			(40Ar/36Ar)obs			Arobs			A			36Arobs			36Arcorr			36Armin	36Armax
S	0		B1	-0.038729						×102			×10-4 cm3STP/g						×10-7 cm3STP/g			× 10−7 cm3STP/g
A1	-178.173		B2	0.017171		MV1	0.23	±	0.12	3.22	±	0.05	0.96	±	0.01	0.0575	±	0.03	2.97214	±	0.0555737	2.41192	±	1.8118	6.00112e-08	4.22372e-07
A2	251.814		B3	-0.0021281		MV14	0.835	±	0.002	3.04	±	0.01	1.05	±	0.001	0.20875	±	0.0005	3.44262	±	0.0117895	1.14413	±	0.00720045	1.13693e-07	1.15133e-07
A3	145.234			273.15		ASW	4			2.96			3.61						12.1549	0	0
A4	-22.2046
t (°C)	lnC	C (ml/kg)	C (ccSTP/g)	36Ar (ccSTP/g)
1	-0.724868	0.484389	0.000484389	1.63094e-06
2	-0.751945	0.471449	0.000471449	1.58737e-06
3	-0.778523	0.459084	0.000459084	1.54574e-06
4	-0.804614	0.447261	0.000447261	1.50593e-06
5	-0.83023	0.435949	0.000435949	1.46784e-06
6	-0.855382	0.425121	0.000425121	1.43138e-06
7	-0.880084	0.414748	0.000414748	1.39646e-06
8	-0.904345	0.404807	0.000404807	1.36299e-06
9	-0.928177	0.395274	0.000395274	1.33089e-06
10	-0.951591	0.386126	0.000386126	1.30009e-06
11	-0.974599	0.377344	0.000377344	1.27052e-06
12	-0.99721	0.368907	0.000368907	1.24211e-06
13	-1.01943	0.360799	0.000360799	1.21481e-06
14	-1.04128	0.353001	0.000353001	1.18856e-06
15	-1.06277	0.345498	0.000345498	1.16329e-06
16	-1.0839	0.338275	0.000338275	1.13897e-06
17	-1.10468	0.331318	0.000331318	1.11555e-06
18	-1.12512	0.324613	0.000324613	1.09297e-06
19	-1.14524	0.318148	0.000318148	1.07121e-06
20	-1.16504	0.311911	0.000311911	1.0502e-06
21	-1.18453	0.30589	0.00030589	1.02993e-06
22	-1.20372	0.300076	0.000300076	1.01036e-06
23	-1.22262	0.294459	0.000294459	9.91444e-07
24	-1.24123	0.289028	0.000289028	9.73158e-07
25	-1.25957	0.283775	0.000283775	9.55473e-07
26	-1.27765	0.278693	0.000278693	9.38359e-07
27	-1.29546	0.273771	0.000273771	9.21789e-07
28	-1.31303	0.269004	0.000269004	9.05739e-07
29	-1.33035	0.264385	0.000264385	8.90184e-07
30	-1.34744	0.259905	0.000259905	8.75102e-07
31	-1.3643	0.25556	0.00025556	8.60471e-07
32	-1.38094	0.251343	0.000251343	8.46271e-07
33	-1.39737	0.247247	0.000247247	8.32482e-07
34	-1.41359	0.243269	0.000243269	8.19087e-07
35	-1.42961	0.239402	0.000239402	8.06067e-07
36	-1.44544	0.235642	0.000235642	7.93406e-07
37	-1.46109	0.231983	0.000231983	7.81088e-07
38	-1.47656	0.228422	0.000228422	7.69099e-07
39	-1.49186	0.224955	0.000224955	7.57424e-07
40	-1.50699	0.221577	0.000221577	7.46049e-07
41	-1.52196	0.218284	0.000218284	7.34962e-07
42	-1.53678	0.215073	0.000215073	7.2415e-07
43	-1.55145	0.21194	0.00021194	7.13603e-07
44	-1.56598	0.208882	0.000208882	7.03307e-07
45	-1.58038	0.205897	0.000205897	6.93254e-07
46	-1.59465	0.20298	0.00020298	6.83433e-07
47	-1.60879	0.200129	0.000200129	6.73834e-07
48	-1.62282	0.197341	0.000197341	6.64448e-07
49	-1.63674	0.194614	0.000194614	6.55267e-07
50	-1.65054	0.191945	0.000191945	6.46281e-07
51	-1.66425	0.189333	0.000189333	6.37484e-07
52	-1.67786	0.186773	0.000186773	6.28867e-07
53	-1.69138	0.184266	0.000184266	6.20423e-07
54	-1.70481	0.181807	0.000181807	6.12145e-07
55	-1.71816	0.179396	0.000179396	6.04027e-07
56	-1.73143	0.17703	0.00017703	5.96062e-07
57	-1.74464	0.174709	0.000174709	5.88244e-07
58	-1.75777	0.172429	0.000172429	5.80568e-07
59	-1.77084	0.170189	0.000170189	5.73028e-07
60	-1.78386	0.167989	0.000167989	5.65619e-07
61	-1.79682	0.165825	0.000165825	5.58335e-07
62	-1.80973	0.163698	0.000163698	5.51172e-07
63	-1.8226	0.161605	0.000161605	5.44126e-07
64	-1.83542	0.159546	0.000159546	5.37191e-07
65	-1.84822	0.157518	0.000157518	5.30364e-07
66	-1.86097	0.155521	0.000155521	5.23641e-07
67	-1.8737	0.153554	0.000153554	5.17017e-07
68	-1.88641	0.151616	0.000151616	5.1049e-07
69	-1.89909	0.149705	0.000149705	5.04056e-07
70	-1.91176	0.14782	0.00014782	4.97711e-07
71	-1.92441	0.145961	0.000145961	4.91452e-07
72	-1.93706	0.144127	0.000144127	4.85277e-07
73	-1.9497	0.142317	0.000142317	4.79182e-07
74	-1.96234	0.14053	0.00014053	4.73165e-07
75	-1.97497	0.138765	0.000138765	4.67222e-07
76	-1.98762	0.137022	0.000137022	4.61352e-07
77	-2.00027	0.135299	0.000135299	4.55552e-07
78	-2.01293	0.133596	0.000133596	4.4982e-07
79	-2.02561	0.131913	0.000131913	4.44153e-07
80	-2.0383	0.130249	0.000130249	4.3855e-07
81	-2.05102	0.128604	0.000128604	4.33009e-07
82	-2.06376	0.126975	0.000126975	4.27527e-07
82.1	-2.06504	0.126814	0.000126814	4.26982e-07
82.2	-2.06631	0.126652	0.000126652	4.26437e-07
82.3	-2.06759	0.12649	0.00012649	4.25894e-07
82.4	-2.06887	0.126329	0.000126329	4.2535e-07
82.5	-2.07014	0.126168	0.000126168	4.24808e-07
82.6	-2.07142	0.126007	0.000126007	4.24266e-07
82.7	-2.0727	0.125846	0.000125846	4.23724e-07
82.8	-2.07397	0.125685	0.000125685	4.23183e-07
82.9	-2.07525	0.125525	0.000125525	4.22643e-07
82.91	-2.07538	0.125509	0.000125509	4.22589e-07
82.92	-2.07551	0.125493	0.000125493	4.22535e-07
82.93	-2.07563	0.125477	0.000125477	4.22481e-07
82.94	-2.07576	0.125461	0.000125461	4.22427e-07
82.95	-2.07589	0.125445	0.000125445	4.22373e-07	MV1
82.96	-2.07602	0.125429	0.000125429	4.22319e-07
82.97	-2.07615	0.125413	0.000125413	4.22265e-07
82.98	-2.07627	0.125397	0.000125397	4.22211e-07
82.99	-2.0764	0.125381	0.000125381	4.22157e-07
83	-2.07653	0.125365	0.000125365	4.22103e-07
84	-2.08933	0.12377	0.00012377	4.16735e-07
85	-2.10216	0.122192	0.000122192	4.11422e-07
86	-2.11503	0.12063	0.00012063	4.06162e-07
87	-2.12793	0.119083	0.000119083	4.00954e-07
88	-2.14088	0.117552	0.000117552	3.95796e-07
89	-2.15387	0.116034	0.000116034	3.90688e-07
90	-2.16691	0.114531	0.000114531	3.85627e-07
91	-2.18	0.113042	0.000113042	3.80612e-07
92	-2.19314	0.111566	0.000111566	3.75643e-07
93	-2.20633	0.110104	0.000110104	3.70719e-07
93.7	-2.2156	0.109088	0.000109088	3.67298e-07
94	-2.21959	0.108654	0.000108654	3.65839e-07
95	-2.2329	0.107217	0.000107217	3.61001e-07
96	-2.24627	0.105793	0.000105793	3.56204e-07
97	-2.25971	0.10438	0.00010438	3.51449e-07
98	-2.27322	0.10298	0.00010298	3.46734e-07
99	-2.2868	0.101592	0.000101592	3.42059e-07
100	-2.30044	0.100215	0.000100215	3.37423e-07
101	-2.31416	0.0988489	9.88489e-05	3.32824e-07
102	-2.32796	0.0974944	9.74944e-05	3.28264e-07
103	-2.34183	0.0961511	9.61511e-05	3.23741e-07
104	-2.35579	0.0948186	9.48186e-05	3.19254e-07
105	-2.36983	0.0934969	9.34969e-05	3.14804e-07
106	-2.38395	0.0921858	9.21858e-05	3.1039e-07
107	-2.39816	0.0908853	9.08853e-05	3.06011e-07
108	-2.41245	0.0895953	8.95953e-05	3.01668e-07
109	-2.42684	0.0883156	8.83156e-05	2.97359e-07
110	-2.44132	0.0870461	8.70461e-05	2.93085e-07
111	-2.45589	0.0857869	8.57869e-05	2.88845e-07
112	-2.47056	0.0845377	8.45377e-05	2.84639e-07
113	-2.48532	0.0832986	8.32986e-05	2.80467e-07
114	-2.50019	0.0820696	8.20696e-05	2.76329e-07
115	-2.51515	0.0808505	8.08505e-05	2.72224e-07
116	-2.53022	0.0796413	7.96413e-05	2.68153e-07
117	-2.5454	0.078442	7.8442e-05	2.64115e-07
118	-2.56067	0.0772526	7.72526e-05	2.6011e-07
119	-2.57606	0.076073	7.6073e-05	2.56138e-07
120	-2.59156	0.0749033	7.49033e-05	2.522e-07
121	-2.60717	0.0737433	7.37433e-05	2.48294e-07
122	-2.62288	0.0725932	7.25932e-05	2.44421e-07
123	-2.63872	0.0714528	7.14528e-05	2.40582e-07
124	-2.65467	0.0703223	7.03223e-05	2.36775e-07
125	-2.67073	0.0692016	6.92016e-05	2.33002e-07
126	-2.68692	0.0680906	6.80906e-05	2.29261e-07
127	-2.70322	0.0669895	6.69895e-05	2.25554e-07
128	-2.71964	0.0658983	6.58983e-05	2.2188e-07
129	-2.73619	0.0648168	6.48168e-05	2.18239e-07
130	-2.75286	0.0637453	6.37453e-05	2.14631e-07
131	-2.76966	0.0626836	6.26836e-05	2.11056e-07
132	-2.78658	0.0616318	6.16318e-05	2.07515e-07
133	-2.80363	0.06059	6.059e-05	2.04007e-07
134	-2.8208	0.0595581	5.95581e-05	2.00532e-07
135	-2.83811	0.0585361	5.85361e-05	1.97091e-07
136	-2.85555	0.0575242	5.75242e-05	1.93684e-07
137	-2.87312	0.0565223	5.65223e-05	1.90311e-07
138	-2.89083	0.0555304	5.55304e-05	1.86971e-07
139	-2.90866	0.0545485	5.45485e-05	1.83665e-07
140	-2.92664	0.0535768	5.35768e-05	1.80393e-07
141	-2.94475	0.0526152	5.26152e-05	1.77156e-07
142	-2.963	0.0516637	5.16637e-05	1.73952e-07
143	-2.98139	0.0507224	5.07224e-05	1.70783e-07
144	-2.99991	0.0497913	4.97913e-05	1.67648e-07
145	-3.01858	0.0488704	4.88704e-05	1.64547e-07
146	-3.03739	0.0479597	4.79597e-05	1.61481e-07
147	-3.05635	0.0470593	4.70593e-05	1.58449e-07
148	-3.07544	0.0461692	4.61692e-05	1.55452e-07
149	-3.09468	0.0452893	4.52893e-05	1.52489e-07
150	-3.11407	0.0444198	4.44198e-05	1.49561e-07
151	-3.1336	0.0435605	4.35605e-05	1.46668e-07
152	-3.15328	0.0427116	4.27116e-05	1.4381e-07
153	-3.17311	0.041873	4.1873e-05	1.40987e-07
154	-3.19309	0.0410448	4.10448e-05	1.38198e-07
155	-3.21322	0.040227	4.0227e-05	1.35444e-07
156	-3.2335	0.0394194	3.94194e-05	1.32725e-07
157	-3.25393	0.0386223	3.86223e-05	1.30041e-07
158	-3.27451	0.0378355	3.78355e-05	1.27392e-07
159	-3.29524	0.0370591	3.70591e-05	1.24778e-07
160	-3.31613	0.036293	3.6293e-05	1.22199e-07
161	-3.33717	0.0355373	3.55373e-05	1.19654e-07
162	-3.35837	0.034792	3.4792e-05	1.17145e-07
162.1	-3.3605	0.034718	3.4718e-05	1.16896e-07
162.2	-3.36263	0.0346441	3.46441e-05	1.16647e-07
162.3	-3.36476	0.0345704	3.45704e-05	1.16399e-07
162.4	-3.36689	0.0344967	3.44967e-05	1.16151e-07
162.5	-3.36903	0.0344231	3.44231e-05	1.15903e-07
162.6	-3.37116	0.0343497	3.43497e-05	1.15656e-07
162.7	-3.3733	0.0342763	3.42763e-05	1.15409e-07
162.8	-3.37544	0.0342031	3.42031e-05	1.15162e-07
162.81	-3.37565	0.0341958	3.41958e-05	1.15137e-07
162.811	-3.37567	0.034195	3.4195e-05	1.15135e-07
162.811	-3.37568	0.034195	3.4195e-05	1.15135e-07
162.811	-3.37568	0.0341949	3.41949e-05	1.15134e-07
162.811	-3.37568	0.0341948	3.41948e-05	1.15134e-07
162.811	-3.37568	0.0341948	3.41948e-05	1.15134e-07
162.811	-3.37569	0.0341947	3.41947e-05	1.15134e-07
162.812	-3.37569	0.0341946	3.41946e-05	1.15133e-07
162.812	-3.37569	0.0341945	3.41945e-05	1.15133e-07
162.812	-3.37569	0.0341945	3.41945e-05	1.15133e-07	MV14
162.812	-3.37569	0.0341945	3.41945e-05	1.15133e-07
162.812	-3.37569	0.0341944	3.41944e-05	1.15133e-07
162.812	-3.37569	0.0341944	3.41944e-05	1.15133e-07
162.812	-3.37569	0.0341944	3.41944e-05	1.15133e-07
162.812	-3.37569	0.0341944	3.41944e-05	1.15133e-07
162.812	-3.37569	0.0341944	3.41944e-05	1.15133e-07
162.812	-3.37569	0.0341944	3.41944e-05	1.15133e-07
162.812	-3.37569	0.0341944	3.41944e-05	1.15133e-07
162.812	-3.37569	0.0341944	3.41944e-05	1.15133e-07
162.812	-3.37569	0.0341944	3.41944e-05	1.15133e-07
162.812	-3.3757	0.0341943	3.41943e-05	1.15132e-07
162.813	-3.37572	0.0341936	3.41936e-05	1.1513e-07
162.814	-3.37574	0.0341928	3.41928e-05	1.15127e-07
162.815	-3.37576	0.0341921	3.41921e-05	1.15125e-07
162.816	-3.37578	0.0341914	3.41914e-05	1.15123e-07
162.817	-3.3758	0.0341907	3.41907e-05	1.1512e-07
162.818	-3.37582	0.0341899	3.41899e-05	1.15118e-07
162.819	-3.37585	0.0341892	3.41892e-05	1.15115e-07
162.82	-3.37587	0.0341885	3.41885e-05	1.15113e-07
162.83	-3.37608	0.0341811	3.41811e-05	1.15088e-07
162.84	-3.3763	0.0341738	3.41738e-05	1.15063e-07
162.85	-3.37651	0.0341665	3.41665e-05	1.15039e-07
162.86	-3.37672	0.0341592	3.41592e-05	1.15014e-07
162.87	-3.37694	0.0341519	3.41519e-05	1.1499e-07
162.88	-3.37715	0.0341446	3.41446e-05	1.14965e-07
162.89	-3.37737	0.0341373	3.41373e-05	1.1494e-07
162.9	-3.37758	0.03413	3.413e-05	1.14916e-07
163	-3.37972	0.0340569	3.40569e-05	1.1467e-07
163.1	-3.38187	0.033984	3.3984e-05	1.14424e-07
163.2	-3.38401	0.0339111	3.39111e-05	1.14179e-07
163.3	-3.38616	0.0338384	3.38384e-05	1.13934e-07
163.4	-3.38831	0.0337658	3.37658e-05	1.1369e-07	MV14
163.5	-3.39046	0.0336933	3.36933e-05	1.13445e-07
163.6	-3.39261	0.0336208	3.36208e-05	1.13201e-07
163.7	-3.39476	0.0335485	3.35485e-05	1.12958e-07
163.8	-3.39692	0.0334763	3.34763e-05	1.12715e-07
163.9	-3.39907	0.0334042	3.34042e-05	1.12472e-07
164	-3.40123	0.0333322	3.33322e-05	1.1223e-07
165	-3.4229	0.0326177	3.26177e-05	1.09824e-07
166	-3.44472	0.0319136	3.19136e-05	1.07453e-07
167	-3.46671	0.0312197	3.12197e-05	1.05117e-07
168	-3.48885	0.030536	3.0536e-05	1.02815e-07
169	-3.51115	0.0298626	2.98626e-05	1.00547e-07
170	-3.53361	0.0291993	2.91993e-05	9.8314e-08
171	-3.55623	0.0285461	2.85461e-05	9.61148e-08
172	-3.57902	0.0279031	2.79031e-05	9.39497e-08
173	-3.60197	0.0272701	2.72701e-05	9.18184e-08
174	-3.62507	0.0266471	2.66471e-05	8.9721e-08
175	-3.64835	0.0260342	2.60342e-05	8.76571e-08
176	-3.67178	0.0254311	2.54311e-05	8.56267e-08
177	-3.69538	0.024838	2.4838e-05	8.36296e-08
178	-3.71914	0.0242547	2.42547e-05	8.16657e-08
179	-3.74307	0.0236812	2.36812e-05	7.97347e-08
180	-3.76717	0.0231174	2.31174e-05	7.78365e-08
181	-3.79143	0.0225633	2.25633e-05	7.59708e-08
182	-3.81586	0.0220188	2.20188e-05	7.41375e-08
183	-3.84045	0.0214839	2.14839e-05	7.23364e-08
184	-3.86521	0.0209585	2.09585e-05	7.05673e-08
185	-3.89014	0.0204425	2.04425e-05	6.88298e-08
186	-3.91524	0.0199358	1.99358e-05	6.71239e-08
187	-3.94051	0.0194384	1.94384e-05	6.54491e-08
188	-3.96594	0.0189502	1.89502e-05	6.38054e-08
189	-3.99154	0.0184712	1.84712e-05	6.21924e-08
190	-4.01732	0.0180012	1.80012e-05	6.061e-08
190.1	-4.01991	0.0179547	1.79547e-05	6.04534e-08
190.2	-4.02249	0.0179082	1.79082e-05	6.02971e-08
190.3	-4.02508	0.0178619	1.78619e-05	6.01411e-08
190.31	-4.02534	0.0178573	1.78573e-05	6.01255e-08
190.32	-4.0256	0.0178527	1.78527e-05	6.011e-08
190.33	-4.02586	0.017848	1.7848e-05	6.00944e-08
190.34	-4.02612	0.0178434	1.78434e-05	6.00788e-08
190.35	-4.02638	0.0178388	1.78388e-05	6.00632e-08
190.36	-4.02664	0.0178342	1.78342e-05	6.00477e-08
190.37	-4.0269	0.0178295	1.78295e-05	6.00321e-08
190.38	-4.02716	0.0178249	1.78249e-05	6.00166e-08
190.39	-4.02742	0.0178203	1.78203e-05	6.0001e-08	MV1
190.4	-4.02768	0.0178157	1.78157e-05	5.99854e-08
190.5	-4.03027	0.0177695	1.77695e-05	5.98301e-08
190.6	-4.03287	0.0177235	1.77235e-05	5.9675e-08
190.7	-4.03546	0.0176775	1.76775e-05	5.95202e-08
190.8	-4.03806	0.0176316	1.76316e-05	5.93657e-08
190.9	-4.04066	0.0175858	1.75858e-05	5.92116e-08
191	-4.04326	0.0175401	1.75401e-05	5.90577e-08
192	-4.06938	0.017088	1.7088e-05	5.75354e-08
193	-4.09566	0.0166447	1.66447e-05	5.60427e-08
194	-4.12212	0.0162101	1.62101e-05	5.45794e-08
195	-4.14875	0.0157841	1.57841e-05	5.31453e-08
196	-4.17555	0.0153667	1.53667e-05	5.17399e-08
197	-4.20252	0.0149578	1.49578e-05	5.0363e-08
198	-4.22967	0.0145572	1.45572e-05	4.90143e-08
199	-4.25698	0.014165	1.4165e-05	4.76934e-08
200	-4.28447	0.0137809	1.37809e-05	4.64002e-08

## Sheet: Kr
						Table S4-2: Observed values of Kr concentration and corrected values for ASW contribution, and minimum and maximum values of the estimated temperature of dissolution equilibrium estimated from the corrected values.
Weiss and Kyser 1978
lnC=A1+A2(100/T)+A3ln(T/100)+A4(T/100)+S‰[B1+B2(T/100)+B3(T/100)2]
							(20Ne/4He)obs			Krobs			A			Krcorr			Krmin	Krmax
S	0		B1	-0.011213						×10-8 cm3STP/g						× 10−8 cm3STP/g
A1	-112.684		B2	-0.001844		MV1	0.23	±	0.12	1.49	±	0.03	0.0575	±	0.03	1.04159	±	0.5648	4.76791e-09	1.60639e-08
A2	153.582		B3	0.0011201		MV14	0.835	±	0.002	2.62	±	0.01	0.20875	±	0.0005	0.979021	±	0.00713792	9.71883e-09	9.86158e-09
A3	74.469			273.15		ASW	4			8.84
A4	-10.0189
t (°C)	lnC	C (ml/kg)	C (ccSTP/g)
1	-9.02739	0.000120075	1.20075e-07
2	-9.06004	0.000116218	1.16218e-07
3	-9.0922	0.00011254	1.1254e-07
4	-9.12388	0.000109031	1.09031e-07
5	-9.15508	0.000105682	1.05682e-07
6	-9.18582	0.000102483	1.02483e-07
7	-9.2161	9.94259e-05	9.94259e-08
8	-9.24593	9.65035e-05	9.65035e-08
9	-9.27532	9.37082e-05	9.37082e-08
10	-9.30429	9.10333e-05	9.10333e-08
11	-9.33282	8.84722e-05	8.84722e-08
12	-9.36094	8.6019e-05	8.6019e-08
13	-9.38865	8.3668e-05	8.3668e-08
14	-9.41596	8.14139e-05	8.14139e-08
15	-9.44288	7.92518e-05	7.92518e-08
16	-9.46941	7.7177e-05	7.7177e-08
17	-9.49556	7.51851e-05	7.51851e-08
18	-9.52133	7.32719e-05	7.32719e-08
19	-9.54674	7.14335e-05	7.14335e-08
20	-9.57179	6.96663e-05	6.96663e-08
21	-9.59649	6.79668e-05	6.79668e-08
22	-9.62084	6.63316e-05	6.63316e-08
23	-9.64486	6.47579e-05	6.47579e-08
24	-9.66853	6.32425e-05	6.32425e-08
25	-9.69188	6.17829e-05	6.17829e-08
26	-9.71491	6.03763e-05	6.03763e-08
27	-9.73763	5.90203e-05	5.90203e-08
28	-9.76003	5.77127e-05	5.77127e-08
29	-9.78214	5.64511e-05	5.64511e-08
30	-9.80394	5.52336e-05	5.52336e-08
31	-9.82545	5.40581e-05	5.40581e-08
32	-9.84668	5.29228e-05	5.29228e-08
33	-9.86762	5.1826e-05	5.1826e-08
34	-9.88829	5.07658e-05	5.07658e-08
35	-9.90868	4.97409e-05	4.97409e-08
36	-9.92882	4.87495e-05	4.87495e-08
37	-9.94869	4.77904e-05	4.77904e-08
38	-9.9683	4.68621e-05	4.68621e-08
39	-9.98767	4.59633e-05	4.59633e-08
40	-10.0068	4.50929e-05	4.50929e-08
41	-10.0257	4.42495e-05	4.42495e-08
42	-10.0443	4.34323e-05	4.34323e-08
43	-10.0627	4.264e-05	4.264e-08
44	-10.0809	4.18716e-05	4.18716e-08
45	-10.0989	4.11262e-05	4.11262e-08
46	-10.1166	4.0403e-05	4.0403e-08
47	-10.1341	3.97009e-05	3.97009e-08
48	-10.1515	3.90192e-05	3.90192e-08
49	-10.1686	3.83571e-05	3.83571e-08
50	-10.1855	3.77138e-05	3.77138e-08
51	-10.2022	3.70886e-05	3.70886e-08
52	-10.2187	3.64808e-05	3.64808e-08
53	-10.2351	3.58898e-05	3.58898e-08
54	-10.2512	3.53148e-05	3.53148e-08
55	-10.2672	3.47554e-05	3.47554e-08
56	-10.283	3.4211e-05	3.4211e-08
57	-10.2986	3.36809e-05	3.36809e-08
58	-10.314	3.31647e-05	3.31647e-08
59	-10.3293	3.26618e-05	3.26618e-08
60	-10.3444	3.21718e-05	3.21718e-08
61	-10.3594	3.16943e-05	3.16943e-08
62	-10.3742	3.12287e-05	3.12287e-08
63	-10.3888	3.07746e-05	3.07746e-08
64	-10.4033	3.03317e-05	3.03317e-08
65	-10.4177	2.98996e-05	2.98996e-08
66	-10.4319	2.94778e-05	2.94778e-08
67	-10.4459	2.9066e-05	2.9066e-08
68	-10.4599	2.86639e-05	2.86639e-08
69	-10.4737	2.82712e-05	2.82712e-08
70	-10.4873	2.78875e-05	2.78875e-08
71	-10.5009	2.75125e-05	2.75125e-08
72	-10.5143	2.71459e-05	2.71459e-08
73	-10.5276	2.67875e-05	2.67875e-08
74	-10.5407	2.6437e-05	2.6437e-08
75	-10.5538	2.60941e-05	2.60941e-08
76	-10.5667	2.57585e-05	2.57585e-08
77	-10.5796	2.54301e-05	2.54301e-08
78	-10.5923	2.51086e-05	2.51086e-08
79	-10.6049	2.47938e-05	2.47938e-08
80	-10.6174	2.44854e-05	2.44854e-08
81	-10.6298	2.41833e-05	2.41833e-08
82	-10.6422	2.38873e-05	2.38873e-08
83	-10.6544	2.35971e-05	2.35971e-08
84	-10.6665	2.33126e-05	2.33126e-08
85	-10.6786	2.30337e-05	2.30337e-08
86	-10.6905	2.276e-05	2.276e-08
87	-10.7024	2.24916e-05	2.24916e-08
88	-10.7141	2.22282e-05	2.22282e-08
89	-10.7258	2.19696e-05	2.19696e-08
90	-10.7375	2.17158e-05	2.17158e-08
91	-10.749	2.14665e-05	2.14665e-08
92	-10.7605	2.12217e-05	2.12217e-08
93	-10.7719	2.09812e-05	2.09812e-08
94	-10.7832	2.07449e-05	2.07449e-08
95	-10.7945	2.05126e-05	2.05126e-08
96	-10.8057	2.02843e-05	2.02843e-08
97	-10.8168	2.00598e-05	2.00598e-08
98	-10.8279	1.98391e-05	1.98391e-08
99	-10.8389	1.96219e-05	1.96219e-08
100	-10.8498	1.94082e-05	1.94082e-08
101	-10.8607	1.9198e-05	1.9198e-08
102	-10.8715	1.89911e-05	1.89911e-08
103	-10.8823	1.87874e-05	1.87874e-08
104	-10.8931	1.85868e-05	1.85868e-08
105	-10.9037	1.83892e-05	1.83892e-08
106	-10.9144	1.81947e-05	1.81947e-08
107	-10.925	1.8003e-05	1.8003e-08
108	-10.9355	1.78141e-05	1.78141e-08
109	-10.946	1.76279e-05	1.76279e-08
110	-10.9565	1.74444e-05	1.74444e-08
111	-10.9669	1.72634e-05	1.72634e-08
112	-10.9773	1.7085e-05	1.7085e-08
113	-10.9877	1.6909e-05	1.6909e-08
114	-10.998	1.67354e-05	1.67354e-08
115	-11.0083	1.65641e-05	1.65641e-08
116	-11.0185	1.63951e-05	1.63951e-08
117	-11.0288	1.62283e-05	1.62283e-08
118	-11.039	1.60636e-05	1.60636e-08	MV1
118.1	-11.04	1.60472e-05	1.60472e-08
118.2	-11.041	1.60309e-05	1.60309e-08
118.3	-11.042	1.60146e-05	1.60146e-08
118.4	-11.043	1.59983e-05	1.59983e-08
118.5	-11.044	1.5982e-05	1.5982e-08
118.6	-11.0451	1.59658e-05	1.59658e-08
118.7	-11.0461	1.59496e-05	1.59496e-08
118.8	-11.0471	1.59334e-05	1.59334e-08
118.9	-11.0481	1.59172e-05	1.59172e-08
119	-11.0491	1.5901e-05	1.5901e-08
120	-11.0593	1.57405e-05	1.57405e-08
121	-11.0694	1.55819e-05	1.55819e-08
122	-11.0795	1.54253e-05	1.54253e-08
123	-11.0896	1.52706e-05	1.52706e-08
124	-11.0996	1.51177e-05	1.51177e-08
125	-11.1097	1.49667e-05	1.49667e-08
126	-11.1197	1.48174e-05	1.48174e-08
127	-11.1297	1.46698e-05	1.46698e-08
128	-11.1397	1.45239e-05	1.45239e-08
129	-11.1497	1.43796e-05	1.43796e-08
130	-11.1597	1.42369e-05	1.42369e-08
131	-11.1696	1.40958e-05	1.40958e-08
132	-11.1796	1.39563e-05	1.39563e-08
133	-11.1895	1.38182e-05	1.38182e-08
134	-11.1995	1.36816e-05	1.36816e-08
135	-11.2094	1.35464e-05	1.35464e-08
136	-11.2193	1.34126e-05	1.34126e-08
137	-11.2292	1.32802e-05	1.32802e-08
138	-11.2392	1.31491e-05	1.31491e-08
139	-11.2491	1.30193e-05	1.30193e-08
140	-11.259	1.28909e-05	1.28909e-08
141	-11.2689	1.27636e-05	1.27636e-08
142	-11.2788	1.26377e-05	1.26377e-08
143	-11.2888	1.25129e-05	1.25129e-08
144	-11.2987	1.23893e-05	1.23893e-08
145	-11.3086	1.22668e-05	1.22668e-08
146	-11.3185	1.21456e-05	1.21456e-08
147	-11.3285	1.20254e-05	1.20254e-08
148	-11.3384	1.19063e-05	1.19063e-08
149	-11.3484	1.17883e-05	1.17883e-08
150	-11.3584	1.16714e-05	1.16714e-08
151	-11.3684	1.15555e-05	1.15555e-08
152	-11.3783	1.14406e-05	1.14406e-08
153	-11.3883	1.13267e-05	1.13267e-08
154	-11.3984	1.12138e-05	1.12138e-08
155	-11.4084	1.11019e-05	1.11019e-08
156	-11.4184	1.09909e-05	1.09909e-08
157	-11.4285	1.08809e-05	1.08809e-08
158	-11.4386	1.07718e-05	1.07718e-08
159	-11.4487	1.06636e-05	1.06636e-08
160	-11.4588	1.05563e-05	1.05563e-08
161	-11.4689	1.04498e-05	1.04498e-08
162	-11.4791	1.03443e-05	1.03443e-08
163	-11.4892	1.02396e-05	1.02396e-08
164	-11.4994	1.01357e-05	1.01357e-08
165	-11.5097	1.00327e-05	1.00327e-08
166	-11.5199	9.93052e-06	9.93052e-09
166.1	-11.5209	9.92034e-06	9.92034e-09
166.2	-11.5219	9.91017e-06	9.91017e-09
166.3	-11.523	9.90001e-06	9.90001e-09
166.4	-11.524	9.88986e-06	9.88986e-09
166.5	-11.525	9.87972e-06	9.87972e-09
166.6	-11.5261	9.86959e-06	9.86959e-09
166.61	-11.5262	9.86857e-06	9.86857e-09
166.62	-11.5263	9.86756e-06	9.86756e-09
166.63	-11.5264	9.86655e-06	9.86655e-09
166.64	-11.5265	9.86553e-06	9.86553e-09
166.65	-11.5266	9.86452e-06	9.86452e-09
166.66	-11.5267	9.86351e-06	9.86351e-09
166.67	-11.5268	9.8625e-06	9.8625e-09	MV14
166.68	-11.5269	9.86148e-06	9.86148e-09
166.69	-11.527	9.86047e-06	9.86047e-09
166.7	-11.5271	9.85946e-06	9.85946e-09
166.8	-11.5281	9.84934e-06	9.84934e-09
166.9	-11.5291	9.83923e-06	9.83923e-09
167	-11.5302	9.82913e-06	9.82913e-09
168	-11.5404	9.72854e-06	9.72854e-09
168.1	-11.5415	9.71852e-06	9.71852e-09	MV14
168.2	-11.5425	9.70851e-06	9.70851e-09
168.3	-11.5435	9.69852e-06	9.69852e-09
168.4	-11.5446	9.68852e-06	9.68852e-09
168.5	-11.5456	9.67854e-06	9.67854e-09
168.6	-11.5466	9.66856e-06	9.66856e-09
168.7	-11.5477	9.6586e-06	9.6586e-09
168.8	-11.5487	9.64864e-06	9.64864e-09
168.9	-11.5497	9.63868e-06	9.63868e-09
169	-11.5508	9.62874e-06	9.62874e-09
170	-11.5611	9.52972e-06	9.52972e-09
171	-11.5715	9.43147e-06	9.43147e-09
172	-11.5818	9.33398e-06	9.33398e-09
173	-11.5923	9.23725e-06	9.23725e-09
183	-11.6981	8.3096e-06	8.3096e-09
184	-11.7089	8.22065e-06	8.22065e-09
185	-11.7197	8.13236e-06	8.13236e-09
186	-11.7305	8.04475e-06	8.04475e-09
187	-11.7414	7.95779e-06	7.95779e-09
188	-11.7523	7.87148e-06	7.87148e-09
189	-11.7632	7.78582e-06	7.78582e-09
190	-11.7742	7.70081e-06	7.70081e-09
191	-11.7852	7.61643e-06	7.61643e-09
192	-11.7963	7.53269e-06	7.53269e-09
193	-11.8074	7.44958e-06	7.44958e-09
194	-11.8185	7.3671e-06	7.3671e-09
195	-11.8297	7.28523e-06	7.28523e-09
196	-11.8409	7.20399e-06	7.20399e-09
197	-11.8521	7.12336e-06	7.12336e-09
198	-11.8634	7.04334e-06	7.04334e-09
199	-11.8748	6.96393e-06	6.96393e-09
200	-11.8861	6.88513e-06	6.88513e-09
201	-11.8976	6.80692e-06	6.80692e-09
202	-11.909	6.72932e-06	6.72932e-09
203	-11.9205	6.65231e-06	6.65231e-09
204	-11.9321	6.57589e-06	6.57589e-09
205	-11.9437	6.50006e-06	6.50006e-09
206	-11.9553	6.42482e-06	6.42482e-09
207	-11.967	6.35016e-06	6.35016e-09
208	-11.9788	6.27609e-06	6.27609e-09
209	-11.9905	6.20259e-06	6.20259e-09
210	-12.0024	6.12968e-06	6.12968e-09
211	-12.0142	6.05733e-06	6.05733e-09
212	-12.0262	5.98556e-06	5.98556e-09
213	-12.0381	5.91436e-06	5.91436e-09
214	-12.0501	5.84372e-06	5.84372e-09
215	-12.0622	5.77365e-06	5.77365e-09
216	-12.0743	5.70415e-06	5.70415e-09
217	-12.0865	5.63521e-06	5.63521e-09
218	-12.0987	5.56682e-06	5.56682e-09
219	-12.1109	5.499e-06	5.499e-09
220	-12.1233	5.43173e-06	5.43173e-09
221	-12.1356	5.36502e-06	5.36502e-09
222	-12.148	5.29885e-06	5.29885e-09
223	-12.1605	5.23324e-06	5.23324e-09
224	-12.173	5.16818e-06	5.16818e-09
225	-12.1856	5.10366e-06	5.10366e-09
226	-12.1982	5.03969e-06	5.03969e-09
227	-12.2108	4.97626e-06	4.97626e-09
228	-12.2235	4.91338e-06	4.91338e-09
229	-12.2363	4.85103e-06	4.85103e-09
230	-12.2491	4.78923e-06	4.78923e-09
230.1	-12.2504	4.78307e-06	4.78307e-09
230.2	-12.2517	4.77693e-06	4.77693e-09
230.3	-12.253	4.77079e-06	4.77079e-09
230.31	-12.2531	4.77017e-06	4.77017e-09
230.32	-12.2533	4.76956e-06	4.76956e-09
230.33	-12.2534	4.76895e-06	4.76895e-09
230.34	-12.2535	4.76833e-06	4.76833e-09
230.341	-12.2535	4.76827e-06	4.76827e-09
230.342	-12.2535	4.76821e-06	4.76821e-09
230.343	-12.2536	4.76815e-06	4.76815e-09
230.344	-12.2536	4.76809e-06	4.76809e-09
230.345	-12.2536	4.76803e-06	4.76803e-09
230.346	-12.2536	4.76797e-06	4.76797e-09
230.347	-12.2536	4.7679e-06	4.7679e-09	MV1
230.348	-12.2536	4.76784e-06	4.76784e-09
230.349	-12.2536	4.76778e-06	4.76778e-09
230.35	-12.2536	4.76772e-06	4.76772e-09
230.36	-12.2538	4.76711e-06	4.76711e-09
230.37	-12.2539	4.76649e-06	4.76649e-09
230.38	-12.254	4.76588e-06	4.76588e-09
230.39	-12.2542	4.76527e-06	4.76527e-09
230.4	-12.2543	4.76465e-06	4.76465e-09
230.5	-12.2556	4.75852e-06	4.75852e-09
230.6	-12.2569	4.7524e-06	4.7524e-09
230.7	-12.2581	4.74628e-06	4.74628e-09
230.8	-12.2594	4.74017e-06	4.74017e-09
230.9	-12.2607	4.73406e-06	4.73406e-09
231	-12.262	4.72796e-06	4.72796e-09
232	-12.2749	4.66722e-06	4.66722e-09
233	-12.2879	4.60702e-06	4.60702e-09
234	-12.301	4.54735e-06	4.54735e-09
235	-12.3141	4.48821e-06	4.48821e-09
236	-12.3272	4.4296e-06	4.4296e-09
237	-12.3404	4.37152e-06	4.37152e-09
238	-12.3537	4.31396e-06	4.31396e-09
239	-12.367	4.25692e-06	4.25692e-09
240	-12.3803	4.20041e-06	4.20041e-09
241	-12.3937	4.14442e-06	4.14442e-09
242	-12.4072	4.08894e-06	4.08894e-09
243	-12.4208	4.03399e-06	4.03399e-09
244	-12.4343	3.97954e-06	3.97954e-09
245	-12.448	3.92561e-06	3.92561e-09
246	-12.4617	3.8722e-06	3.8722e-09
247	-12.4754	3.81929e-06	3.81929e-09
248	-12.4893	3.76689e-06	3.76689e-09
249	-12.5031	3.715e-06	3.715e-09
250	-12.5171	3.66361e-06	3.66361e-09
251	-12.531	3.61273e-06	3.61273e-09
252	-12.5451	3.56234e-06	3.56234e-09
253	-12.5592	3.51246e-06	3.51246e-09
254	-12.5734	3.46307e-06	3.46307e-09
255	-12.5876	3.41418e-06	3.41418e-09
256	-12.6018	3.36578e-06	3.36578e-09
257	-12.6162	3.31788e-06	3.31788e-09
258	-12.6306	3.27046e-06	3.27046e-09
259	-12.645	3.22353e-06	3.22353e-09
260	-12.6595	3.17708e-06	3.17708e-09
261	-12.6741	3.13112e-06	3.13112e-09
262	-12.6887	3.08564e-06	3.08564e-09
263	-12.7034	3.04064e-06	3.04064e-09
264	-12.7182	2.99612e-06	2.99612e-09
265	-12.733	2.95207e-06	2.95207e-09
266	-12.7479	2.9085e-06	2.9085e-09
267	-12.7628	2.8654e-06	2.8654e-09
268	-12.7778	2.82276e-06	2.82276e-09
269	-12.7928	2.78059e-06	2.78059e-09
270	-12.808	2.73888e-06	2.73888e-09
271	-12.8231	2.69764e-06	2.69764e-09
272	-12.8384	2.65686e-06	2.65686e-09
273	-12.8537	2.61653e-06	2.61653e-09
274	-12.869	2.57666e-06	2.57666e-09
275	-12.8844	2.53724e-06	2.53724e-09
276	-12.8999	2.49827e-06	2.49827e-09
277	-12.9155	2.45974e-06	2.45974e-09
278	-12.9311	2.42166e-06	2.42166e-09
279	-12.9467	2.38403e-06	2.38403e-09
280	-12.9624	2.34683e-06	2.34683e-09
281	-12.9782	2.31007e-06	2.31007e-09
282	-12.9941	2.27375e-06	2.27375e-09
283	-13.01	2.23786e-06	2.23786e-09
284	-13.026	2.2024e-06	2.2024e-09
285	-13.042	2.16736e-06	2.16736e-09
286	-13.0581	2.13275e-06	2.13275e-09
287	-13.0743	2.09856e-06	2.09856e-09
288	-13.0905	2.06479e-06	2.06479e-09
289	-13.1068	2.03144e-06	2.03144e-09
290	-13.1231	1.9985e-06	1.9985e-09
291	-13.1395	1.96596e-06	1.96596e-09
292	-13.156	1.93384e-06	1.93384e-09
293	-13.1725	1.90213e-06	1.90213e-09
294	-13.1891	1.87081e-06	1.87081e-09
295	-13.2058	1.83989e-06	1.83989e-09
296	-13.2225	1.80937e-06	1.80937e-09
297	-13.2393	1.77925e-06	1.77925e-09
298	-13.2562	1.74951e-06	1.74951e-09
299	-13.2731	1.72017e-06	1.72017e-09
300	-13.2901	1.69121e-06	1.69121e-09

## Sheet: Xe
						Table S4-3: Observed values of Xe concentration and corrected values for ASW contribution, and minimum and maximum values of the estimated temperature of dissolution equilibrium estimated from the corrected values.
Jenkins et al. 2019
lnC=A1+A2(100/T)+A3ln(T/100)+A4(T/100)+S‰[B1+B2(T/100)+B3(T/100)2]+C1S2
							(20Ne/4He)obs			Xeobs			A			Xecorr			Xemin	Xemax
S	0		B1	-0.084915						×10-9 cm3STP/g						×10-9 cm3STP/g
A1	-224.51		B2	0.047996		MV1	0.23	±	0.12	2.02	±	0.05	0.0575	±	0.03	1.31597	±	0.719903	5.96065e-10	2.03587e-09
A2	292.823		B3	-0.0073595		MV14	0.835	±	0.002	4.72	±	0.06	0.20875	±	0.0005	2.3878	±	0.0471442	2.34066e-09	2.43495e-09
A3	157.613		C1	6.69e-06		ASW	4			13.56
A4	-22.6689			273.15
t (°C)	lnC	C (mol/kg)	C (ccSTP/g)
1	-20.8923	8.44467e-10	1.89161e-08
2	-20.9333	8.10532e-10	1.81559e-08
3	-20.9736	7.78528e-10	1.7439e-08
4	-21.0132	7.48323e-10	1.67624e-08
5	-21.0521	7.19792e-10	1.61234e-08
6	-21.0902	6.92824e-10	1.55192e-08
7	-21.1278	6.67312e-10	1.49478e-08
8	-21.1646	6.43161e-10	1.44068e-08
9	-21.2008	6.20282e-10	1.38943e-08
10	-21.2364	5.98592e-10	1.34085e-08
11	-21.2714	5.78016e-10	1.29475e-08
12	-21.3058	5.58482e-10	1.251e-08
13	-21.3396	5.39925e-10	1.20943e-08
14	-21.3728	5.22285e-10	1.16992e-08
15	-21.4055	5.05505e-10	1.13233e-08
16	-21.4376	4.89533e-10	1.09655e-08
17	-21.4691	4.74321e-10	1.06248e-08
18	-21.5002	4.59823e-10	1.03e-08
19	-21.5307	4.45998e-10	9.99034e-09
20	-21.5607	4.32805e-10	9.69482e-09
21	-21.5903	4.20208e-10	9.41266e-09
22	-21.6193	4.08174e-10	9.1431e-09
23	-21.6479	3.9667e-10	8.88541e-09
24	-21.676	3.85667e-10	8.63894e-09
25	-21.7037	3.75137e-10	8.40307e-09
26	-21.731	3.65054e-10	8.1772e-09
27	-21.7578	3.55393e-10	7.9608e-09
28	-21.7842	3.46132e-10	7.75335e-09
29	-21.8102	3.37249e-10	7.55438e-09
30	-21.8358	3.28725e-10	7.36344e-09
31	-21.861	3.2054e-10	7.1801e-09
32	-21.8859	3.12677e-10	7.00397e-09
33	-21.9103	3.05119e-10	6.83468e-09
34	-21.9344	2.97851e-10	6.67187e-09
35	-21.9582	2.90859e-10	6.51523e-09
36	-21.9816	2.84127e-10	6.36444e-09
37	-22.0047	2.77643e-10	6.21921e-09
38	-22.0274	2.71396e-10	6.07927e-09
39	-22.0499	2.65373e-10	5.94435e-09
40	-22.072	2.59563e-10	5.81422e-09
41	-22.0939	2.53957e-10	5.68865e-09
42	-22.1154	2.48545e-10	5.56741e-09
43	-22.1367	2.43317e-10	5.4503e-09
44	-22.1576	2.38265e-10	5.33713e-09
45	-22.1784	2.3338e-10	5.22772e-09
46	-22.1988	2.28656e-10	5.12189e-09
47	-22.219	2.24084e-10	5.01947e-09
48	-22.239	2.19657e-10	4.92032e-09
49	-22.2587	2.1537e-10	4.82429e-09
50	-22.2781	2.11216e-10	4.73123e-09
51	-22.2974	2.07188e-10	4.64102e-09
52	-22.3164	2.03282e-10	4.55353e-09
53	-22.3352	1.99493e-10	4.46863e-09
54	-22.3539	1.95814e-10	4.38623e-09
55	-22.3723	1.92241e-10	4.30621e-09
56	-22.3905	1.88771e-10	4.22846e-09
57	-22.4085	1.85397e-10	4.1529e-09
58	-22.4264	1.82117e-10	4.07942e-09
59	-22.444	1.78927e-10	4.00796e-09
60	-22.4616	1.75822e-10	3.93841e-09
61	-22.4789	1.72799e-10	3.8707e-09
62	-22.4961	1.69855e-10	3.80475e-09
63	-22.5131	1.66987e-10	3.7405e-09
64	-22.53	1.64191e-10	3.67788e-09
65	-22.5467	1.61465e-10	3.61682e-09
66	-22.5633	1.58806e-10	3.55725e-09
67	-22.5798	1.56211e-10	3.49913e-09
68	-22.5962	1.53678e-10	3.44238e-09
69	-22.6124	1.51204e-10	3.38697e-09
70	-22.6285	1.48787e-10	3.33283e-09
71	-22.6445	1.46425e-10	3.27993e-09
72	-22.6604	1.44116e-10	3.2282e-09
73	-22.6762	1.41858e-10	3.17762e-09
74	-22.6919	1.39648e-10	3.12812e-09
75	-22.7075	1.37486e-10	3.07969e-09
76	-22.723	1.35369e-10	3.03226e-09
77	-22.7385	1.33295e-10	2.98582e-09
78	-22.7538	1.31264e-10	2.94032e-09
79	-22.7691	1.29273e-10	2.89572e-09
80	-22.7843	1.27322e-10	2.85201e-09
81	-22.7994	1.25408e-10	2.80914e-09
82	-22.8145	1.2353e-10	2.76708e-09
83	-22.8296	1.21688e-10	2.72581e-09
84	-22.8445	1.1988e-10	2.6853e-09
85	-22.8595	1.18104e-10	2.64553e-09
86	-22.8743	1.1636e-10	2.60646e-09
87	-22.8892	1.14647e-10	2.56808e-09
88	-22.904	1.12963e-10	2.53036e-09
89	-22.9187	1.11308e-10	2.49329e-09
90	-22.9335	1.0968e-10	2.45683e-09
90.1	-22.9349	1.09519e-10	2.45322e-09
90.2	-22.9364	1.09358e-10	2.44961e-09
90.3	-22.9379	1.09197e-10	2.44601e-09
90.4	-22.9393	1.09037e-10	2.44242e-09
90.5	-22.9408	1.08876e-10	2.43883e-09
90.6	-22.9423	1.08716e-10	2.43525e-09	MV14
90.7	-22.9437	1.08557e-10	2.43167e-09
90.8	-22.9452	1.08397e-10	2.4281e-09
90.9	-22.9467	1.08238e-10	2.42453e-09
91	-22.9482	1.08079e-10	2.42098e-09
92	-22.9628	1.06504e-10	2.3857e-09
93	-22.9775	1.04955e-10	2.35099e-09
93.1	-22.979	1.04801e-10	2.34755e-09
93.2	-22.9804	1.04648e-10	2.34411e-09
93.3	-22.9819	1.04495e-10	2.34068e-09	MV14
93.4	-22.9833	1.04342e-10	2.33726e-09
93.5	-22.9848	1.04189e-10	2.33384e-09
93.6	-22.9863	1.04037e-10	2.33042e-09
93.7	-22.9877	1.03885e-10	2.32702e-09
93.8	-22.9892	1.03733e-10	2.32361e-09
93.9	-22.9907	1.03581e-10	2.32021e-09
94	-22.9921	1.0343e-10	2.31682e-09
95	-23.0068	1.01928e-10	2.28318e-09
96	-23.0214	1.00449e-10	2.25006e-09
97	-23.036	9.89924e-11	2.21743e-09
98	-23.0506	9.75573e-11	2.18528e-09
99	-23.0652	9.61432e-11	2.15361e-09
100	-23.0798	9.47494e-11	2.12239e-09
101	-23.0944	9.33754e-11	2.09161e-09
102	-23.109	9.20206e-11	2.06126e-09
102.1	-23.1105	9.18861e-11	2.05825e-09
102.2	-23.1119	9.17519e-11	2.05524e-09
102.3	-23.1134	9.16178e-11	2.05224e-09
102.4	-23.1149	9.14839e-11	2.04924e-09
102.5	-23.1163	9.13502e-11	2.04624e-09
102.6	-23.1178	9.12167e-11	2.04325e-09
102.7	-23.1192	9.10834e-11	2.04027e-09
102.8	-23.1207	9.09502e-11	2.03728e-09
102.81	-23.1209	9.09369e-11	2.03699e-09
102.82	-23.121	9.09236e-11	2.03669e-09
102.83	-23.1211	9.09103e-11	2.03639e-09
102.84	-23.1213	9.0897e-11	2.03609e-09
102.841	-23.1213	9.08957e-11	2.03606e-09
102.842	-23.1213	9.08943e-11	2.03603e-09
102.843	-23.1213	9.0893e-11	2.036e-09
102.844	-23.1214	9.08917e-11	2.03597e-09
102.845	-23.1214	9.08904e-11	2.03594e-09
102.846	-23.1214	9.0889e-11	2.03591e-09
102.847	-23.1214	9.08877e-11	2.03588e-09
102.847	-23.1214	9.08876e-11	2.03588e-09
102.847	-23.1214	9.08874e-11	2.03588e-09
102.847	-23.1214	9.08873e-11	2.03588e-09
102.847	-23.1214	9.08872e-11	2.03587e-09
102.847	-23.1214	9.08872e-11	2.03587e-09
102.847	-23.1214	9.08871e-11	2.03587e-09
102.847	-23.1214	9.08871e-11	2.03587e-09
102.847	-23.1214	9.08871e-11	2.03587e-09
102.847	-23.1214	9.08871e-11	2.03587e-09	MV1
102.847	-23.1214	9.08871e-11	2.03587e-09
102.847	-23.1214	9.08871e-11	2.03587e-09
102.847	-23.1214	9.08871e-11	2.03587e-09
102.847	-23.1214	9.0887e-11	2.03587e-09
102.847	-23.1214	9.0887e-11	2.03587e-09
102.848	-23.1214	9.08869e-11	2.03587e-09
102.848	-23.1214	9.08868e-11	2.03586e-09
102.848	-23.1214	9.08866e-11	2.03586e-09
102.848	-23.1214	9.08865e-11	2.03586e-09
102.848	-23.1214	9.08864e-11	2.03585e-09
102.849	-23.1214	9.0885e-11	2.03582e-09
102.85	-23.1214	9.08837e-11	2.0358e-09
102.86	-23.1216	9.08704e-11	2.0355e-09
102.87	-23.1217	9.08571e-11	2.0352e-09
102.88	-23.1219	9.08438e-11	2.0349e-09
102.89	-23.122	9.08305e-11	2.0346e-09
102.9	-23.1222	9.08172e-11	2.03431e-09
103	-23.1236	9.06845e-11	2.03133e-09
104	-23.1383	8.93665e-11	2.00181e-09
105	-23.1529	8.80663e-11	1.97268e-09
106	-23.1676	8.67833e-11	1.94395e-09
107	-23.1823	8.55172e-11	1.91558e-09
108	-23.197	8.42674e-11	1.88759e-09
109	-23.2118	8.30337e-11	1.85995e-09
110	-23.2266	8.18155e-11	1.83267e-09
111	-23.2414	8.06126e-11	1.80572e-09
112	-23.2562	7.94247e-11	1.77911e-09
113	-23.2711	7.82513e-11	1.75283e-09
114	-23.286	7.70921e-11	1.72686e-09
115	-23.301	7.5947e-11	1.70121e-09
116	-23.316	7.48154e-11	1.67587e-09
117	-23.3311	7.36973e-11	1.65082e-09
118	-23.3462	7.25923e-11	1.62607e-09
119	-23.3613	7.15002e-11	1.60161e-09
120	-23.3765	7.04208e-11	1.57743e-09
121	-23.3918	6.93537e-11	1.55352e-09
122	-23.4071	6.82989e-11	1.5299e-09
123	-23.4225	6.7256e-11	1.50654e-09
124	-23.438	6.6225e-11	1.48344e-09
125	-23.4535	6.52055e-11	1.4606e-09
126	-23.4691	6.41975e-11	1.43802e-09
127	-23.4847	6.32008e-11	1.4157e-09
128	-23.5004	6.22151e-11	1.39362e-09
129	-23.5162	6.12404e-11	1.37179e-09
130	-23.5321	6.02765e-11	1.35019e-09
131	-23.548	5.93233e-11	1.32884e-09
132	-23.564	5.83806e-11	1.30773e-09
133	-23.5801	5.74483e-11	1.28684e-09
134	-23.5963	5.65263e-11	1.26619e-09
135	-23.6126	5.56145e-11	1.24577e-09
136	-23.6289	5.47128e-11	1.22557e-09
137	-23.6454	5.3821e-11	1.20559e-09
138	-23.6619	5.29391e-11	1.18584e-09
139	-23.6785	5.20669e-11	1.1663e-09
140	-23.6952	5.12045e-11	1.14698e-09
141	-23.712	5.03517e-11	1.12788e-09
142	-23.7289	4.95084e-11	1.10899e-09
143	-23.7459	4.86745e-11	1.09031e-09
144	-23.7629	4.785e-11	1.07184e-09
145	-23.7801	4.70348e-11	1.05358e-09
146	-23.7974	4.62289e-11	1.03553e-09
147	-23.8148	4.54322e-11	1.01768e-09
148	-23.8323	4.46446e-11	1.00004e-09
149	-23.8499	4.3866e-11	9.82599e-10
150	-23.8676	4.30965e-11	9.65361e-10
151	-23.8854	4.23359e-11	9.48324e-10
152	-23.9033	4.15842e-11	9.31486e-10
153	-23.9213	4.08414e-11	9.14847e-10
154	-23.9395	4.01074e-11	8.98405e-10
155	-23.9577	3.93821e-11	8.8216e-10
156	-23.9761	3.86656e-11	8.6611e-10
157	-23.9945	3.79578e-11	8.50254e-10
158	-24.0131	3.72586e-11	8.34592e-10
159	-24.0318	3.6568e-11	8.19122e-10
160	-24.0507	3.58859e-11	8.03844e-10
161	-24.0696	3.52124e-11	7.88757e-10
162	-24.0887	3.45473e-11	7.73859e-10
163	-24.1079	3.38907e-11	7.59151e-10
164	-24.1272	3.32425e-11	7.44631e-10
165	-24.1466	3.26026e-11	7.30298e-10
166	-24.1662	3.19711e-11	7.16152e-10
167	-24.1859	3.13478e-11	7.02191e-10
168	-24.2057	3.07328e-11	6.88416e-10
169	-24.2256	3.01261e-11	6.74824e-10
170	-24.2457	2.95275e-11	6.61416e-10
171	-24.2659	2.8937e-11	6.4819e-10
172	-24.2862	2.83547e-11	6.35145e-10
173	-24.3067	2.77804e-11	6.22281e-10
174	-24.3273	2.72142e-11	6.09597e-10
175	-24.348	2.66559e-11	5.97092e-10
175.01	-24.3482	2.66504e-11	5.96968e-10
175.02	-24.3484	2.66448e-11	5.96844e-10
175.03	-24.3486	2.66393e-11	5.9672e-10
175.04	-24.3488	2.66337e-11	5.96596e-10
175.05	-24.349	2.66282e-11	5.96472e-10
175.06	-24.3493	2.66227e-11	5.96348e-10
175.07	-24.3495	2.66171e-11	5.96224e-10
175.08	-24.3497	2.66116e-11	5.961e-10	MV1
175.09	-24.3499	2.66061e-11	5.95976e-10
175.1	-24.3501	2.66005e-11	5.95852e-10
175.2	-24.3522	2.65452e-11	5.94613e-10
175.3	-24.3543	2.649e-11	5.93376e-10
175.4	-24.3563	2.64348e-11	5.9214e-10
175.5	-24.3584	2.63798e-11	5.90907e-10
175.6	-24.3605	2.63248e-11	5.89675e-10
175.7	-24.3626	2.62699e-11	5.88445e-10
175.8	-24.3647	2.6215e-11	5.87217e-10
175.9	-24.3668	2.61603e-11	5.8599e-10
176	-24.3689	2.61056e-11	5.84766e-10
177	-24.3899	2.55632e-11	5.72616e-10
178	-24.411	2.50287e-11	5.60643e-10
179	-24.4323	2.4502e-11	5.48845e-10
180	-24.4537	2.39831e-11	5.37221e-10
181	-24.4752	2.34719e-11	5.25771e-10
182	-24.4969	2.29685e-11	5.14494e-10
183	-24.5187	2.24727e-11	5.03388e-10
184	-24.5407	2.19845e-11	4.92453e-10
185	-24.5628	2.15039e-11	4.81687e-10
186	-24.585	2.10308e-11	4.7109e-10
187	-24.6074	2.05652e-11	4.6066e-10
188	-24.63	2.0107e-11	4.50396e-10
189	-24.6526	1.96562e-11	4.40298e-10
190	-24.6755	1.92127e-11	4.30364e-10
191	-24.6984	1.87765e-11	4.20593e-10
192	-24.7215	1.83475e-11	4.10984e-10
193	-24.7448	1.79257e-11	4.01536e-10
194	-24.7682	1.7511e-11	3.92247e-10
195	-24.7917	1.71034e-11	3.83116e-10
196	-24.8154	1.67028e-11	3.74143e-10
197	-24.8393	1.63091e-11	3.65325e-10
198	-24.8633	1.59224e-11	3.56661e-10
199	-24.8874	1.55425e-11	3.48151e-10
200	-24.9117	1.51693e-11	3.39793e-10
