# Supplementary material for: Estimation of the depth of origin of fluids using noble gases in the surface sediments of submarine mud volcanoes off Tanegashima Island
Source: Sci Rep. 2023 Apr 6;13:5051. doi: 10.1038/s41598-023-31582-z (PMC10079976; doi:10.1038/s41598-023-31582-z)
Supplement: Supplementary file 5 — Supplementary Information 5. [file 41598_2023_31582_MOESM5_ESM.xlsx]

## Sheet: Table S5
	Table S5: The height, long and short diameters of the base and top, inclination angle to the seafloor, and estimated volume of the submarine mud volcano off Tanegashima Island investigated in this study are shown. Estimated volumes were calculated by approximating each shape to a circle, converting it to a diameter, and assuming it to be a conical frustum.
	Site	Height				Volume
			Base	Top
		m	m	m	°	km3
	MV1	275	2,949 / 2,846	410 / 269	12.104	0.681
	MV2	150	2,282 / 1,965	565 / 541	10.8532	0.234
	MV3	110	1,642 / 1,618	821 / 735	14.4646	0.13
	MV14	270	2,920 / 2,837	780 / 709	14.1996	0.776
